# Supplementary material for: PRRT2 ‐positive self‐limited infantile epilepsy: Initial seizure characteristics and response to sodium channel blockers
Source: Epilepsia Open. 2023 Feb 20;8(2):436–43. doi: 10.1002/epi4.12708 (PMC10235569; doi:10.1002/epi4.12708)
Supplement: Supplementary file 1 — Table S1. [file EPI4-8-436-s001.xlsx]

## Sheet: Sheet1
Supplementary Table S1. Demographics and Genetic variants in all patients
No	PRRT2 variant	Sex	Onset age (mon)	Initial seizure				Age of last seizure (mon)	EEG		Brain MRI	Development		Family History		Anti-seizure medication
				Semiology	Duration	Afebrile	Clustered		Initial	Follow-up		Before onset	Last follow-up	Seizure	Movement disorder	1st	2nd	3rd
1	c.649dupC	M	3	Bilateral tonic	< 5min	Y	Y	7	Normal	N/A	Normal	Normal	Normal	Y	N	Phenobarbital	N/A	N/A
2	c.649dupC	F	4	Bilateral tonic	< 5min	Y	Y	125	Focal spike	Focal spike	Normal	Normal	Normal	Y	N	Phenobarbital	Oxcarbazepine	N/A
3	c.649dupC	M	4	Bilateral tonic	< 5min	Y	Y	4	Focal spike	Normal	Normal	Normal	Normal	N	N	Valproic acid	Levetiracetam	N/A
4	c.649dupC	M	5	Focal non-motor	< 5min	Y	Y	6	Normal	Normal	Normal	Normal	Normal	N	N	Phenobarbital	Valproic acid	N/A
5	c.649dupC	F	3	Bilateral tonic	< 5min	Y	Y	5	Normal	Normal	Normal	Normal	Normal	N	N	Phenytoin	Oxcarbazepine	N/A
6	c.649dupC	F	3	Focal non-motor	< 5min	Y	N	15	Normal	Normal	Normal	Normal	Normal	Y	N	Levetiracetam	Phenytoin	Carbamazepine
7	c.649dupC	M	2	Bilateral tonic	< 5min	Y	N	185	Normal	Focal spike	Normal	Normal	Normal	Y	N	Phenobarbital	Valproic acid	N/A
8	c.649dupC	F	5	Bilateral tonic	< 5min	Y	Y	6	Normal	N/A	Normal	Normal	Normal	N	N	No medication
9	c.649dupC	F	4	Bilateral tonic	< 5min	Y	Y	5	Normal	Normal	Normal	Normal	Normal	N	N	Valproic acid	N/A	N/A
10	c.649dupC	F	4	Bilateral tonic	< 5min	Y	N	8	Normal	Normal	Normal	Normal	Normal	Y	N	Levetiracetam	Carbamazepine	N/A
11	c.649dupC	M	7 days	Bilateral tonic	< 5min	Y	N	0	Normal	N/A	Normal	Normal	Normal	N	N	No medication
12	c.649dupC	M	3 days	Focal motor	< 5min	Y	Y	4	Normal	Normal	Lt. frontal infarction	Normal	Normal	N	Y	Phenobarbital	Oxcarbazepine	N/A
13	c.649dupC	F	4	Focal non-motor	< 5min	Y	Y	5	Normal	Normal	Normal	Normal	Normal	N	Y	Valproic acid	Phenytoin	N/A
14	c.649dupC	F	4	Bilateral tonic	< 5min	Y	N	4	Normal	N/A	Normal	Normal	Normal	Y	N	Levetiracetam	Carbamazepine	N/A
15	c.649dupC	F	6	Bilateral tonic	< 5min	Y	Y	5	Normal	Normal	Normal	Normal	Normal	Y	Y	Valproic acid	Carbamazepine	N/A
16	c.649dupC	M	8	Focal non-motor	< 5min	Y	Y	8	Normal	N/A	N/A	Normal	Normal	N	Y	No medication
17	c.649dupC	M	4	Bilateral tonic	< 5min	Y	Y	9	Normal	Focal spike	Normal	Normal	Normal	Y	Y	Levetiracetam	Phenobarbital	Zonisamide
18	c.649dupC	F	4	Bilateral tonic	≥ 5min	Y	N	4	Normal	N/A	N/A	Normal	Normal	Y	Y	Zonisamide	Clobazam	Phenobarbital
19	c.649dupC	F	3	Bilateral tonic	< 5min	Y	Y	4	Normal	N/A	Normal	Normal	Normal	Y	N	Levetiracetam	Zonisamide	N/A
20	c.649dupC	F	3	Bilateral tonic	< 5min	Y	Y	4	Normal	Normal	Normal	Normal	Normal	Y	N	Phenobarbital	Levetiracetam	Zonisamide
21	c.649dupC	M	4	Focal non-motor	< 5min	Y	Y	6	Normal	Normal	Normal	Normal	Normal	N	N	Levetiracetam	Phenobarbital	Clobazam
22	c.649dupC	M	7	Focal motor	≥ 5min	Y	N	28	Normal	Focal spike	Normal	Normal	Normal	N	N	Valproic acid	N/A	N/A
23	c.649dupC	M	9	Bilateral tonic	< 5min	Y	N	29	Normal	Normal	Normal	Normal	Normal	Y	N	Levetiracetam	Carbamazepine	N/A
24	c.649dupC	F	4	Bilateral tonic	< 5min	Y	Y	4	Normal	Normal	N/A	Normal	Normal	Y	Y	Carbamazepine	N/A	N/A
25	Microdeletion	F	4	Bilateral tonic	< 5min	Y	Y	6	Normal	N/A	Normal	Normal	Normal	N	N	Carbamazepine	Valproic acid	N/A
26	Microdeletion	F	7	Bilateral tonic	< 5min	Y	N	21	Normal	Normal	Normal	Normal	Normal	N	N	Carbamazepine	N/A	N/A
27	Microdeletion	M	4	Bilateral tonic	< 5min	Y	N	7	Normal	Normal	Normal	Normal	Normal	N	N	Phenytoin	Valproic acid	N/A
28	Microdeletion	M	4 days	Bilateral tonic	< 5min	Y	Y	4	Normal	Normal	Normal	Normal	Normal	N	N	Valproic acid	N/A	N/A
29	Microdeletion	F	4	Bilateral tonic	≥ 5min	Y	Y	4	Normal	N/A	Normal	Normal	Normal	N	N	Carbamazepine	N/A	N/A
30	Microdeletion	F	4	Bilateral tonic	< 5min	Y	Y	9	Normal	Normal	Normal	Normal	Normal	N	N	Phenobarbital	Oxcarbazepine	N/A
31	c.966delG	M	4	Focal non-motor	< 5min	Y	Y	5	Normal	N/A	Normal	Normal	Normal	Y	N	Levetiracetam	Phenobarbital	N/A
32	c.966delG	F	4	Focal non-motor	< 5min	Y	Y	7	Normal	Normal	Normal	Normal	Normal	Y	N	Carbamazepine	N/A	N/A
33	c.640delinsCC	F	5	Focal non-motor	< 5min	Y	Y	5	Normal	N/A	Normal	Normal	Normal	Y	Y	Carbamazepine	N/A	N/A
34	c.640delinsCC	F	6	Bilateral tonic	< 5min	Y	N	6	Normal	Normal	Normal	Normal	Normal	Y	Y	Carbamazepine	N/A	N/A
35	c.796_797insGG	M	3	Bilateral tonic	< 5min	Y	N	62	Normal	Focal spike	Normal	Normal	Normal	Y	N	Valproic acid	N/A	N/A
36	c.548dupG	M	6	Bilateral tonic	< 5min	Y	Y	8	Normal	Normal	Normal	Normal	Normal	Y	N	Valproic acid	N/A	N/A
